# Supplementary material for: A genome-wide screen reveals the involvement of enterobactin-mediated iron acquisition in Escherichia coli survival during copper stress
Source: Metallomics. 2021 Aug 20;13(9):mfab052. doi: 10.1093/mtomcs/mfab052 (PMC8419524; doi:10.1093/mtomcs/mfab052)
Supplement: mfab052_Supplemental_Files [file mfab052_supplemental_files.zip]

Archive with 4 entries (4 files):
- Fig. S1.pdf
- Fig. S2.tiff
- Fig. S3.tiff
- Supp Info.docx
